# Supplementary material for: Divergent IL18-STAT1 Immune Responses Underlie Differential Susceptibility to Aeromonas hydrophila in Geoclemys hamiltonii and Trachemys scripta: A Comparative Transcriptomic Perspective
Source: Genes (Basel). 2026 Apr 9;17(4):436. doi: 10.3390/genes17040436 (PMC13116093; doi:10.3390/genes17040436)
Supplement: Supplementary file 1 [file genes-17-00436-s001.zip]

Archive with 22 entries (21 files):
- Figure S1.pdf
- Figure S2/
- Figure S2/ADAR.pdf
- Figure S2/CARD8.pdf
- Figure S2/CASP1.pdf
- Figure S2/CCL4.pdf
- Figure S2/CCR10.pdf
- Figure S2/CD28.pdf
- Figure S2/CD40LG.pdf
- Figure S2/CGAS.pdf
- Figure S2/DDX58.pdf
- Figure S2/EGR2.pdf
- Figure S2/IFIH1.pdf
- Figure S2/IL18.pdf
- Figure S2/IRF7.pdf
- Figure S2/ITGB7.pdf
- Figure S2/NCKAP1L.pdf
- Figure S2/RRAS2.pdf
- Figure S2/STAT1.pdf
- Figure S2/TLR5.pdf
- Figure S2/TNFSF13B.pdf
- Code S1.pdf
